# Supplementary material for: Genome-Guided Identification of Surfactin-Producing Bacillus halotolerans AQ11M9 with Anti-Candida auris Potential
Source: Int J Mol Sci. 2024 Sep 27;25(19):10408. doi: 10.3390/ijms251910408 (PMC11476397; doi:10.3390/ijms251910408)
Supplement: Supplementary file 1 [file ijms-25-10408-s001.zip]

Archive with 1 entries (1 files):
- ijms-3164853-supplementary.pdf
